# Supplementary material for: Rifampicin resistant Mycobacterium tuberculosis in Vietnam, 2020–2022
Source: J Clin Tuberc Other Mycobact Dis. 2024 Mar 15;35:100431. doi: 10.1016/j.jctube.2024.100431 (PMC10958107; doi:10.1016/j.jctube.2024.100431)
Supplement: Supplementary data 1 [file mmc1.xlsx]

## Sheet: Table S1
Critical concentrations:
	µg/ml
Rifampicin*	0.5
Isoniazid	0.1
Pyrazinamide	100
Ethambutol	5
Streptomycin	1
Moxifloxacin	0.25
Amikacin	1
Kanamycin	2.5
Capreomycin	2.5
* in May 2021 the CC for rifampicin was changedd form 0.5 to 1, followin WHO recommendations. The following samples were tested with a CC of 1.0 for rifampicin:
036TB010002
036TB010003
036TB010004
036TB010005
036TB010006
036TB010007
036TB010009
036TB010010
036TB010011
036TB010012
036TB010013
036TB010014
036TB010015
036TB010016
036TB010017
036TB010018
036TB010019
036TB010020
036TB010021
036TB010022
036TB010023
036TB020001
036TB020002
036TB020003
036TB020004
036TB020005
036TB020007
036TB020008
036TB020009
036TB020010
036TB020011
036TB020012
036TB020013
036TB020014
036TB020015
036TB020016
036TB020017
036TB020018
036TB020019
036TB020020
036TB020022
036TB020024
036TB020027
036TB020029
036TB020030
036TB020034

## Sheet: Table S2
	Hanoi	Ho Chi Minh City
Lineage
1	4	11
2	75	123
4	8	12

## Sheet: Table S3
	Phenotypic DST
	Not done	R	S	Total
Isoniazid
katG_p.Ser315Thr	48	132	0	180
fabG1_c.-15C>T	8	18	0	26
fabG1_c.609G>A	0	5	0	5
inhA_p.Ser94Ala	0	3	0	3
katG_p.Ser315Asn	1	1	0	2
fabG1_c.-17G>T	1	0	0	1
Rifampicin
rpoB_p.Ser450Leu	29	87	1	117
rpoB_p.Asp435Val	3	9	0	12
rpoB_p.His445Tyr	5	9	0	14
rpoB_p.His445Asp	2	8	0	10
rpoB_p.Leu452Pro	3	5	5	13
rpoB_p.Gln432Lys	0	4	0	4
rpoB_p.His445Arg	4	4	0	8
rpoB_p.Asp435Gly	0	3	0	3
rpoB_p.Asp435Tyr	0	3	3	6
rpoB_p.His445Leu	0	3	0	3
rpoB_p.1296delTTC	0	1	0	1
rpoB_p.1298delTCATGG	0	1	0	1
rpoB_p.1299delCATGGA	0	1	0	1
rpoB_p.His445Asn	1	1	4	6
rpoB_p.His445Cys	0	1	0	1
rpoB_p.His445Gln	0	1	0	1
rpoB_p.His445Pro	0	1	0	1
rpoB_p.Ile491Phe	0	1	0	1
rpoB_p.Leu430Pro	1	1	4	6
rpoB_p.Lys446Gln	1	1	0	2
rpoB_p.Ser441Leu	0	1	0	1
rpoB_p.Thr444Thr	0	1	1	2
rpoB_p.1309delAAC	0	0	1	1
rpoB_p.His445Gly	1	0	1	2
rpoB_p.His445Ser	2	0	2	4
rpoB_p.Ser428Ile	1	0	0	1
rpoB_p.Ser450Met	1	0	0	1
rpoB_p.Ser450Trp	2	0	0	2
rpoB_p.Ser450Val	1	0	1	2
rpoB_p.Thr427Pro	1	0	0	1
rpoB_p.Val170Phe	1	0	0	1
Ethambutol
embB_p.Met306Val	15	36	12	63
embB_p.Met306Ile	7	19	10	36
embB_p.Gln497Arg	2	5	3	10
embB_p.Asp354Ala	0	1	1	2
embB_p.Gln497Lys	0	1	0	1
embB_p.Gly406Ala	4	1	0	5
embB_p.Gly406Ser	0	1	2	3
embB_p.Tyr319Ser	0	1	0	1
embB_p.Asp328Tyr	0	0	1	1
embB_p.Gly406Asp	2	0	3	5
embB_p.Met306Leu	1	0	0	1
Pyrazinamide
pncA_p.Phe58Ser	2	5	0	7
pncA_p.Asp12Gly	0	4	0	4
pncA_p.Ser164!	3	4	0	7
pncA_p.Thr76Pro	1	4	0	5
pncA_c.-11A>G	0	3	0	3
pncA_p.Asp63Ala	0	2	0	2
pncA_p.Gln10Pro	1	2	0	3
pncA_p.Gln141Pro	2	2	0	4
pncA_p.Gly162Asp	0	2	0	2
pncA_p.Gly97Asp	0	2	0	2
pncA_p.His57Asp	0	2	0	2
pncA_p.Leu27Pro	0	2	0	2
pncA_p.Ser164Pro	1	2	0	3
pncA_p.Ser67Pro	0	2	0	2
pncA_p.Val180Phe	0	2	0	2
pncA_p.Val7Gly	0	2	0	2
pncA_c.-11A>C	0	1	0	1
pncA_c.-12T>C	1	1	0	2
pncA_p.136delCGTG	0	1	0	1
pncA_p.161delC	0	1	0	1
pncA_p.259delCGCGGACTTCCATCCCAGTCTGGAC	1	1	0	2
pncA_p.28delCAGAACGACTTC	0	1	0	1
pncA_p.392delG	0	1	0	1
pncA_p.394delGGTATTGCCACCGA	0	1	0	1
pncA_p.441delT	0	1	0	1
pncA_p.Ala146Val	0	1	0	1
pncA_p.Asp49Gly	0	1	0	1
pncA_p.Cys138Arg	0	1	0	1
pncA_p.Cys14Arg	0	1	0	1
pncA_p.Gly108Glu	0	1	0	1
pncA_p.Gly97Cys	0	1	0	1
pncA_p.Leu159Arg	1	1	0	2
pncA_p.Leu172Pro	0	1	0	1
pncA_p.Lys96Gln	0	1	0	1
pncA_p.Met175Val	0	1	0	1
pncA_p.Phe58Leu	0	1	0	1
pncA_p.Pro54Leu	1	1	0	2
pncA_p.Pro62Leu	0	1	0	1
pncA_p.Thr100Pro	0	1	0	1
pncA_p.Thr142Met	0	1	0	1
pncA_p.Thr47Ala	0	1	0	1
pncA_p.Trp68Arg	0	1	0	1
pncA_p.Val128Gly	1	1	0	2
pncA_p.Val21Gly	0	1	0	1
pncA_c.-40delGCAAACTGCCCGGGCAGTCGCCCGAACGTATGGTGGACGTATGCGGGCGTTGATCATCGTCGACGTGCAGAACGACTTCTGCGAGGGTGGCTCGCTGGCGGTAACCGGTGGCGCCGCGCTGGCCCGCGCCATCAGCGACTAC	1	0	0	1
pncA_p.375delCGATGAGGTCGATGT	1	0	0	1
pncA_p.392delGG	2	0	0	2
pncA_p.Ala171Glu	2	0	0	2
pncA_p.Asp63Gly	2	0	0	2
pncA_p.His51Arg	1	0	0	1
pncA_p.His51Tyr	1	0	0	1
pncA_p.His57Tyr	0	0	1	1
pncA_p.His71Arg	1	0	0	1
pncA_p.His71Tyr	1	0	0	1
pncA_p.Ile5Ser	1	0	0	1
pncA_p.Ile6Thr	1	0	0	1
pncA_p.Lys96Arg	1	0	0	1
pncA_p.Trp68Gly	1	0	0	1
pncA_p.Tyr103Asp	1	0	0	1
pncA_p.Tyr34Asp	1	0	0	1
pncA_p.Tyr41!	1	0	0	1
Streptomycin
rpsL_p.Lys43Arg	34	77	0	111
rpsL_p.Lys88Arg	14	25	1	40
gid_p.Glu173!	1	11	1	13
rrs_n.514A>C	3	7	1	11
rrs_n.517C>T	0	3	0	3
gid_p.102delG	2	2	2	6
gid_p.351delG	0	2	1	3
gid_p.20delG	0	1	0	1
gid_p.425delT	0	1	0	1
gid_p.87delC	0	1	1	2
gid_p.365delGT	1	0	0	1
gid_p.Arg158!	0	0	1	1
gid_p.Gln127!	1	0	0	1
Moxifloxacin
gyrA_p.Asp94Gly	6	7	0	13
gyrA_p.Asp94Asn	1	3	0	4
gyrA_p.Asp94Ala	3	1	0	4
gyrA_p.Ala90Val	2	0	1	3
gyrA_p.Gly88Cys	1	0	0	1
gyrB_p.Ala504Val	1	0	0	1
Amikacin
rrs_n.1401A>G	2	2	0	4
Clofazimine
fbiB_p.416delGG	2	0	0	2
fbiB_p.419delT	2	0	0	2
fbiB_p.395delTG	1	0	0	1
fbiB_p.402delCGGGCTGCGCG	1	0	0	1
fbiC_p.1508delA	1	0	0	1
Delamanid
fbiB_p.416delGG	2	0	0	2
fbiB_p.419delT	2	0	0	2
ddn_p.Leu49Pro	1	0	0	1
ddn_p.Trp88!	1	0	0	1
fbiB_p.395delTG	1	0	0	1
fbiB_p.402delCGGGCTGCGCG	1	0	0	1
fbiC_p.1508delA	1	0	0	1
Bedaquiline	0	0	0	0
Ethionamide
fabG1_c.-15C>T	26	0	0	26
fabG1_c.609G>A	5	0	0	5
inhA_p.Ser94Ala	3	0	0	3
ethA_p.385delC	2	0	0	2
ethA_p.1034delA	1	0	0	1
ethA_p.1227delT	1	0	0	1
ethA_p.298delG	1	0	0	1
ethA_p.341delA	1	0	0	1
ethA_p.753delG	1	0	0	1
ethA_p.756delGC	1	0	0	1
ethA_p.Leu35Arg	1	0	0	1
fabG1_c.-17G>T	1	0	0	1

## Sheet: Table S4
Antibiotic profile	Frequency	%	Cumulative %
RRRR_SS_UUUR_S_SSSSS	15	6.44	6.44
RRRR_SS_SSUR_S_SSSSS	13	5.58	12.02
RRRR_SS_SSUR_U_SUSUU	8	3.43	15.45
RRUR_SS_SSUR_S_SSSSS	8	3.43	18.88
RRUR_SS_SSUR_U_SSSSS	8	3.43	22.32
RRRU_SS_SSUR_S_SSSSS	6	2.58	24.89
RRRR_SS_SSUR_U_SSSSS	5	2.15	27.04
RRRU_SS_SSUR_U_SSSSS	5	2.15	29.18
RRRU_SS_SSUR_U_SUSUU	4	1.72	30.9
RRUU_SS_SSUR_S_SSSSS	4	1.72	32.62
URUU_SS_SSUU_S_SSSSS	4	1.72	34.33
RRRR_RR_SSUR_U_SSSSS	3	1.29	35.62
RRRR_SS_SSUR_R_SSSSS	3	1.29	36.91
RRRR_SS_SSUR_R_USSUS	3	1.29	38.2
RRRR_UU_SSUR_S_SSSSS	3	1.29	39.48
RRRU_SS_SSUR_R_SSSSS	3	1.29	40.77
RRRU_SS_SSUR_S_SUSUU	3	1.29	42.06
RRUU_SS_UUUR_S_SSSSS	3	1.29	43.35
SUUS_UU_SSUU_S_USUUS	3	1.29	44.64
RRRR_RR_SSUR_R_USSUS	2	0.86	45.49
RRRR_RR_SSUR_S_SSSSS	2	0.86	46.35
RRRR_SS_SSSR_U_SSSSS	2	0.86	47.21
RRRR_SS_SSUR_U_UUSUU	2	0.86	48.07
RRRR_SS_UUSR_S_SSSSS	2	0.86	48.93
RRRR_UU_UUUR_S_SSSSS	2	0.86	49.79
RRRU_RR_SSUR_U_SSSSS	2	0.86	50.64
RRRU_SS_SSUR_R_USSUS	2	0.86	51.5
RRRU_SS_SSUR_S_USSUS	2	0.86	52.36
RRUR_SS_SSUR_U_SUSUU	2	0.86	53.22
RRUR_SS_UUUR_S_SSSSS	2	0.86	54.08
RRUU_SS_SSUR_U_SSSSS	2	0.86	54.94
RRUU_SS_SSUR_U_SUSUU	2	0.86	55.79
RRUU_SS_SSUU_U_SUSUU	2	0.86	56.65
SSSS_SS_SSSS_S_SSSSS	2	0.86	57.51
URUU_SS_UUUU_S_SSSSS	2	0.86	58.37
URUU_SS_UUUU_U_SSSSS	2	0.86	59.23
RRRR_RR_SSUR_R_SRUSU	1	0.43	59.66
RRRR_RR_SSUR_U_SRSRU	1	0.43	60.09
RRRR_RR_SSUU_U_SSSSS	1	0.43	60.52
RRRR_RR_UUUR_R_SSSSS	1	0.43	60.94
RRRR_RR_UUUR_S_SSSSS	1	0.43	61.37
RRRR_SS_RRRR_R_SSSSS	1	0.43	61.8
RRRR_SS_RRRR_S_SUSUU	1	0.43	62.23
RRRR_SS_SSUR_S_SRSSU	1	0.43	62.66
RRRR_SS_UUSR_U_SSSSS	1	0.43	63.09
RRRR_SS_UUUR_S_SSUSS	1	0.43	63.52
RRRR_SS_UUUR_S_USSUS	1	0.43	63.95
RRRR_SS_UUUR_U_SUSUU	1	0.43	64.38
RRRR_UU_SSUR_R_SSSSS	1	0.43	64.81
RRRR_UU_SSUR_S_SUSSU	1	0.43	65.24
RRRR_UU_SSUU_S_SSSSS	1	0.43	65.67
RRRS_SS_SSSS_S_SSSSS	1	0.43	66.09
RRRS_SS_SSUR_S_SSSSS	1	0.43	66.52
RRRU_RR_RRRR_U_SSSSS	1	0.43	66.95
RRRU_RR_SSUR_S_SSUSS	1	0.43	67.38
RRRU_RR_SSUR_S_USSUS	1	0.43	67.81
RRRU_RR_SSUR_U_SUSUU	1	0.43	68.24
RRRU_RR_UUUR_R_SSSSS	1	0.43	68.67
RRRU_RR_UUUR_U_USSUS	1	0.43	69.1
RRRU_SS_SSSR_R_SSSSS	1	0.43	69.53
RRRU_SS_SSSR_U_SUSUU	1	0.43	69.96
RRRU_SS_SSUS_R_SSSSS	1	0.43	70.39
RRRU_SS_SSUU_S_SSSSS	1	0.43	70.82
RRRU_SS_SSUU_U_SUSUU	1	0.43	71.24
RRRU_SS_URUR_R_SSSSS	1	0.43	71.67
RRRU_SS_URUR_U_SSSSS	1	0.43	72.1
RRRU_SS_UUUR_R_SSSSS	1	0.43	72.53
RRRU_SS_UUUR_S_USSUS	1	0.43	72.96
RRRU_UU_SSUR_R_SSSSS	1	0.43	73.39
RRRU_UU_SSUR_U_SSUSS	1	0.43	73.82
RRSS_SS_SSSS_S_SSSSS	1	0.43	74.25
RRSS_SS_SSSS_U_SSSSS	1	0.43	74.68
RRUR_RR_SSUR_S_SSSSS	1	0.43	75.11
RRUR_RR_UUUR_S_SSSSS	1	0.43	75.54
RRUR_SS_SSSR_S_SSSSS	1	0.43	75.97
RRUR_SS_SSUR_R_SSSSS	1	0.43	76.39
RRUR_SS_SSUR_S_SUSUU	1	0.43	76.82
RRUR_SS_SSUR_U_SSUSS	1	0.43	77.25
RRUR_SS_SSUU_U_USSUS	1	0.43	77.68
RRUR_SS_SUUR_U_SUSUU	1	0.43	78.11
RRUR_SS_UUUR_R_SSSSS	1	0.43	78.54
RRUR_UU_SSUR_U_SUSUU	1	0.43	78.97
RRUR_UU_SSUU_R_USUUS	1	0.43	79.4
RRUR_UU_SUUR_R_SSUSS	1	0.43	79.83
RRUR_UU_UUUR_S_SSUSS	1	0.43	80.26
RRUS_SS_SSUR_R_SUUUU	1	0.43	80.69
RRUS_SS_SSUR_S_SUSUU	1	0.43	81.12
RRUS_SS_SSUU_R_SSSSS	1	0.43	81.55
RRUS_SS_UUUR_S_SUSUU	1	0.43	81.97
RRUS_SS_UUUU_U_USSUS	1	0.43	82.4
RRUS_UU_SSUR_R_SUSUU	1	0.43	82.83
RRUS_UU_SSUR_S_SSUSS	1	0.43	83.26
RRUS_UU_SSUR_S_UUUUU	1	0.43	83.69
RRUU_RR_SSUR_S_SSSSS	1	0.43	84.12
RRUU_RR_SSUR_U_SSSSS	1	0.43	84.55
RRUU_RR_UUUR_S_SSSSS	1	0.43	84.98
RRUU_SS_RRRU_U_SRSRU	1	0.43	85.41
RRUU_SS_SSSR_U_SSSSS	1	0.43	85.84
RRUU_SS_SSSR_U_USSUS	1	0.43	86.27
RRUU_SS_SSUR_R_SSSSS	1	0.43	86.7
RRUU_SS_SSUR_R_SUSUU	1	0.43	87.12
RRUU_SS_SSUR_S_SUSUU	1	0.43	87.55
RRUU_SS_SSUR_U_USSUS	1	0.43	87.98
RRUU_SS_UUUR_R_SSSSS	1	0.43	88.41
RRUU_SS_UUUU_S_SUSUU	1	0.43	88.84
RRUU_UU_SSUR_R_SSUSS	1	0.43	89.27
RRUU_UU_SSUR_U_USSUS	1	0.43	89.7
RRUU_UU_SSUU_R_UUUUU	1	0.43	90.13
RRUU_UU_UUUR_S_SSSSS	1	0.43	90.56
RRUU_UU_UUUU_R_SSUSS	1	0.43	90.99
RRUU_UU_UUUU_R_UUUUU	1	0.43	91.42
RUUS_UU_SSUU_S_USUUS	1	0.43	91.85
RUUU_SS_SSUR_R_SSSSS	1	0.43	92.27
RUUU_SS_UUUS_S_SUUUU	1	0.43	92.7
RUUU_UU_SSSR_R_SSSSS	1	0.43	93.13
RUUU_UU_UUUU_S_USUUS	1	0.43	93.56
SRSS_SS_SSSS_S_SUSUU	1	0.43	93.99
SRUS_SS_SSUR_S_SUSUU	1	0.43	94.42
SRUS_SS_SSUS_S_SSSSS	1	0.43	94.85
SRUS_UU_SSUU_S_UUUUU	1	0.43	95.28
SSRS_UU_SSSS_S_USSUS	1	0.43	95.71
SSSS_SS_UUUU_S_SSUSS	1	0.43	96.14
SSUS_SS_SSUS_S_SSSSS	1	0.43	96.57
SSUS_SS_SSUS_S_USSUS	1	0.43	97
URUU_SS_SSUR_S_SSSSS	1	0.43	97.42
URUU_SS_SSUR_S_UUSUU	1	0.43	97.85
URUU_SS_UUUU_U_SUSUU	1	0.43	98.28
URUU_UU_SSUU_S_SSUSS	1	0.43	98.71
UUUU_SS_SSUR_S_SUSUU	1	0.43	99.14
UUUU_SS_SSUS_U_UUUUU	1	0.43	99.57
UUUU_SS_SSUU_U_SSSSS	1	0.43	100

## Sheet: Table S5
sampleid	experimentaccession	studyaccession	sampleaccession	lineage	city	year	gDSTAmikacin	phenoDSTAmikacin	gDSTBedaquiline	phenoDSTBedaquiline	gDSTCapreomycin	phenoDSTCapreomycin	gDSTClofazimine	phenoDSTClofazimine	gDSTDelamanid	phenoDSTDelamanid	gDSTEthambutol	phenoDSTEthambutol	gDSTEthionamide	phenoDSTEthionamide	gDSTIsoniazid	phenoDSTIsoniazid	gDSTKanamycin	phenoDSTKanamycin	gDSTLevofloxacin	phenoDSTLevofloxacin	gDSTLinezolid	phenoDSTLinezolid	gDSTMoxifloxacin	phenoDSTMoxifloxacin	gDSTPretomanid	phenoDSTPretomanid	gDSTPyrazinamide	phenoDSTPyrazinamide	gDSTRifampicin	phenoDSTRifampicin	gDSTStreptomycin	phenoDSTStreptomycin
036TB010002	SRX22630760	SRP473902	SRS19629004	2	H	2020	S	S	S		U	S	S		S		U	S	U		R	R	S	S	S		S		S	S	S		R	R	R	R	R	R
036TB010003	SRX22630761	SRP473902	SRS19629004	2	H	2020	U		S		U		S		S		U		U		U		U		S		S		S		S		U		R		U
036TB010004	SRX22630968	SRP473902	SRS19629004	2	H	2021	S	S	S		U	S	S		S		R	R	R		R	R	S	S	S		S		S	R	S		R	R	R	R	R	R
036TB010005	SRX22630884	SRP473902	SRS19629004	2	H	2021	S	S	S		U	S	S		S		R	R	S		R	R	S	S	S		S		S	S	S		R	R	R	R	R	R
036TB010006	SRX22630799	SRP473902	SRS19629004	2	H	2021	S	S	S		U	S	S		S		R	S	R		R	R	S	S	U		S		U	S	S		U	S	R	R	R	R
036TB010007	SRX22630810	SRP473902	SRS19629004	1	H	2021	S	S	U		U	S	U		U		U	S	S		R	R	S	S	U		U		U	S	U		S	S	R	R	R	S
036TB010009	SRX22630821	SRP473902	SRS19629004	1	H		U	S	S		U	S	S		S		U	S	R		R	R	U	S	U		U		U	S	S		U	R	R	S	U	S
036TB010010	SRX22630928	SRP473902	SRS19629004	2	H	2021	S	S	S		S	S	S		S		R	R	U		R	R	S	S	S		S		S	S	S		R	R	R	R	R	R
036TB010011	SRX22630939	SRP473902	SRS19629004	2	H	2021	S	S	S		U	S	S		S		U	S	U		R	R	S	S	S		S		S	S	S		R	R	R	R	R	R
036TB010012	SRX22630950	SRP473902	SRS19629004	2	H	2021	S	S	S		S	S	S		S		S	S	U		R	R	S	S	S		S		S	S	S		S	S	R	R	S	R
036TB010013	SRX22630762	SRP473902	SRS19629004	2	H	2021	S	S	S		U	S	S		S		R	R	S		R	R	S	S	S		S		S	S	S		R	R	R	R	R	R
036TB010014	SRX22630837	SRP473902	SRS19629004	2	H	2021	S	S	S		U	S	U		U		R	R	U		R	R	S	S	S		S		S	S	U		R	R	R	R	R	R
036TB010015	SRX22630848	SRP473902	SRS19629004	2	H	2021	S	S	S		U	S	S		S		R	R	S		R	R	S	S	U		S		U	R	S		R	R	R	R	R	R
036TB010016	SRX22630859	SRP473902	SRS19629004	2	H		S	S	S		U	S	S		S		R	R	U		R	R	S	S	S		S		S	S	S		R	R	R	R	R	R
036TB010017	SRX22630774	SRP473902	SRS19629004	4	H	2021	S	S	S		U	S	S		S		U	S	S		S	S	S	S	S		S		S	S	S		S	S	R	R	S	S
036TB010018	SRX22630785	SRP473902	SRS19629004	2	H	2021	S	S	S		U	S	U		U		U	S	U		R	R	U	S	S		S		S	S	U		R	R	R	R	R	R
036TB010019	SRX22630892	SRP473902	SRS19629004	2	H	2021	S	S	S		U	S	U		U		R	R	U		R	R	S	S	S		S		S	S	U		R	R	R	R	R	R
036TB010020	SRX22630903	SRP473902	SRS19629004	2	H	2021	S	S	S		U	S	U		U		R	S	U		R	R	S	S	S		S		S	R	U		U	S	R	R	R	R
036TB010021	SRX22630914	SRP473902	SRS19629004	1	H	2021	S	S	S		U	S	S		S		U	S	R		R	R	U	S	U		U		U	S	S		R	R	R	R	R	R
036TB010022	SRX22630957	SRP473902	SRS19629004	2	H	2021	S	S	S		U	S	S		S		U	S	U		R	R	S	S	S		S		S	S	S		U	S	R	R	R	R
036TB010023	SRX22630969	SRP473902	SRS19629004	2	H	2021	S	S	S		U	S	S		S		R	R	U		R	R	S	S	S		S		S	S	S		U	S	R	S	R	R
036TB010025	SRX22630980	SRP473902	SRS19629004	2	H	2021	U	S	S		U	S	S		S		U	S	S		R	R	U	S	S		S		S	S	S		U	S	R	R	R	R
036TB010026	SRX22630863	SRP473902	SRS19629004	4	H	2021	S	S	U		U	S	U		S		U	S	U		R	R	S	S	S		S		S	S	S		R	R	R	R	U	S
036TB010028	SRX22630874	SRP473902	SRS19629004	2	H	2021	S	S	S		U	S	U		U		U	S	S		R	R	S	S	S		S		S	R	U		R	S	R	R	R	R
036TB010029	SRX22630878	SRP473902	SRS19629004	2	H	2021	S	S	S		U	S	S		S		R	R	S		R	R	S	S	S		S		S	S	S		U	R	R	R	R	R
036TB010030	SRX22630879	SRP473902	SRS19629004	2	H	2022	S	S	S		U	S	S		S		R	S	U		R	R	S	S	R		S		R	S	S		R	R	R	R	U	S
036TB010031	SRX22630880	SRP473902	SRS19629004	2	H	2021	U	S	S		U	S	S		S		R	S	S		R	R	U	S	S		S		S	S	S		R	R	R	R	R	R
036TB010032	SRX22630881	SRP473902	SRS19629004	2	H		S	S	S		U	S	S		S		U	S	U		R	R	S	S	S		S		S	S	S		U	S	R	S	R	R
036TB010033	SRX22630882	SRP473902	SRS19629004	2	H		S	S	S		U	S	R		R		R	R	U		R	R	S	S	R		S		R	R	U		R	R	R	R	R	R
036TB010034	SRX22630883	SRP473902	SRS19629004	2	H	2021	S	S	S		U	S	S		S		U	S	U		R	R	S	S	S		S		S	S	S		R	R	R	S	R	R
036TB010035	SRX22630885	SRP473902	SRS19629004	2	H	2021	S	S	S		S	S	S		S		U	S	U		R	R	S	S	S		S		S	S	S		U	R	R	R	R	R
036TB010036	SRX22630886	SRP473902	SRS19629004	2	H		S	S	S		S	S	U		U		S	S	S		S	S	S	S	S		S		S	R	U		S	S	R	S	S	S
036TB010041	SRX22630887	SRP473902	SRS19629004	2	H	2022	U	S	S		U		S		S		R	S	S		R	R	U	S	U		S		U	S	S		R	R	R	R	R	R
036TB010042	SRX22630888	SRP473902	SRS19629004	2	H	2022	S	S	S		U	S	U		U		R	S	U		R	R	S	S	S		S		S	S	U		U	S	R	S	U	S
036TB010043	SRX22630889	SRP473902	SRS19629004	4	H		S	S	S		U	S	S		S		R	R	S		R	R	S	S	S		S		S	S	S		S	S	R	R	R	R
036TB010045	SRX22630890	SRP473902	SRS19629004	4	H	2022	S	S	U		U	S	U		U		U	R	U		U	R	S	S	S		U		S	S	U		U	R	U	R	S	R
036TB010046	SRX22630891	SRP473902	SRS19629004	2	H		U		S		U		S		S		U		R		R		U		S		S		S		S		R		R		R
036TB010047	SRX22630796	SRP473902	SRS19629004	4	H		S	S	U		S	S	U		S		R	R	S		S	R	S	S	U		S		U	R	S		S	R	S	R	S	R
036TB010048	SRX22630797	SRP473902	SRS19629004	4	H	2022	U	S	S		U	S	S		S		S	R	S		S	R	U	S	S		U		S	S	S		S	S	S	R	U	S
036TB010049	SRX22630798	SRP473902	SRS19629004	2	H	2022	S	S	S		U	S	U		U		U	S	U		R	R	S	S	S		S		S	S	U		U	S	R	R	R	R
036TB010050	SRX22630800	SRP473902	SRS19629004	2	H	2022	U	S	S		U	S	S		S		U	S	S		R	R	U	S	R		S		R	R	S		U	S	R	R	R	R
036TB010051	SRX22630801	SRP473902	SRS19629004	2	H		S	S	S		U	S	S		S		U	S	U		U	S	S	S	S		S		S	S	S		U	S	U	R	U	S
036TB010052	SRX22630802	SRP473902	SRS19629004	2	H		S	S	S		U	S	S		S		R	R	U		R	R	S	S	S		S		S	S	S		R	R	R	R	R	S
036TB010053	SRX22630803	SRP473902	SRS19629004	2	H	2022	U	S	S		U	S	S		S		U	S	S		R	R	U	S	S		S		S	S	S		U	S	R	R	R	R
036TB010056	SRX22630804	SRP473902	SRS19629004	2	H	2022	S		S		U		U		U		U		U		R		S		S		S		S		U		U		R		U
036TB020001	SRX22630805	SRP473902	SRS19629004	2	H	2020	S	S	S		U	S	S		S		R	R	S		R	R	S	S	S		S		S	S	S		U	S	R	R	R	R
036TB020002	SRX22630806	SRP473902	SRS19629004	2	H		R	R	S		R	R	R		R		U	S	U		R	R	R	R	S		S		S	S	U		U	S	R	S	U	S
036TB020003	SRX22630807	SRP473902	SRS19629004	2	H	2020	S	S	S		U	S	S		R		R	R	S		R	R	S	S	S		S		S	S	U		R	R	R	R	R	R
036TB020004	SRX22630808	SRP473902	SRS19629004	2	H	2020	U	S	S		U	S	S		S		R	S	R		R	R	U	S	S		S		S	S	S		U	S	R	R	R	R
036TB020005	SRX22630809	SRP473902	SRS19629004	2	H	2020	U	S	S		U	S	S		S		R	R	S		R	R	U	S	S		S		S	S	S		R	R	R	R	R	R
036TB020007	SRX22630811	SRP473902	SRS19629004	2	H	2020	S	S	U		U	S	U		U		R	S	U		R	R	S	S	S		S		S	S	U		R	R	R	R	R	R
036TB020008	SRX22630812	SRP473902	SRS19629004	2	H	2020	S	S	S		U	S	S		S		U	S	U		R	R	S	S	S		S		S	S	S		R	R	R	R	R	R
036TB020009	SRX22630813	SRP473902	SRS19629004	4	H	2020	S	S	S		U	S	S		S		U	S	S		R	R	S	S	S		S		S	S	S		R	R	R	R	R	R
036TB020010	SRX22630814	SRP473902	SRS19629004	2	H	2020	S	S	S		U	S	S		S		R	R	S		R	R	S	S	S		S		S	S	S		R	R	R	R	R	R
036TB020011	SRX22630815	SRP473902	SRS19629004	2	H	2020	U	S	S		U	S	S		S		U	S	U		U	S	U	S	S		S		S	R	S		U	S	R	S	U	S
036TB020013	SRX22630816	SRP473902	SRS19629004	2	H	2021	U	S	S		S	S	S		S		R	R	U		R	R	U	S	S		S		S	R	S		R	R	R	R	R	R
036TB020015	SRX22630817	SRP473902	SRS19629004	2	H	2021	S	S	S		U	S	S		S		R	R	U		R	R	S	S	R		S		R	R	S		R	R	R	S	R	R
036TB020016	SRX22630818	SRP473902	SRS19629004	2	H	2021	S	S	S		U	S	S		S		R	R	U		R	R	S	S	S		S		S	S	S		R	R	R	R	R	R
036TB020017	SRX22630819	SRP473902	SRS19629004	2	H	2021	S	S	S		S	S	S		S		R	R	S		R	R	S	S	S		S		S	S	S		S	R	R	R	S	R
036TB020018	SRX22630820	SRP473902	SRS19629004	2	H	2021	U	S	S		U	S	S		S		R	R	S		R	R	U	S	S		S		S	R	S		R	R	R	R	R	R
036TB020019	SRX22630822	SRP473902	SRS19629004	2	H	2021	U	S	S		U	S	S		S		U	S	S		R	R	U	S	S		S		S	S	S		U	R	R	R	R	R
036TB020020	SRX22630823	SRP473902	SRS19629004	2	H		S	S	S		S	S	S		S		R	R	U		R	R	S	S	S		S		S	R	S		R	R	R	R	R	R
036TB020022	SRX22630824	SRP473902	SRS19629004	2	H	2021	S	S	S		U	S	S		S		R	R	U		R	R	S	S	S		S		S	S	S		R	R	R	R	R	R
036TB020024	SRX22630825	SRP473902	SRS19629004	2	H	2021	R	R	S		R	S	S		S		R	R	R		R	R	R	R	S		S		S	S	S		R	R	R	R	R	R
036TB020027	SRX22630826	SRP473902	SRS19629004	2	H	2021	S	S	S		U	S	S		S		U	S	U		R	R	S	S	S		S		S	S	S		R	R	R	R	R	R
036TB020030	SRX22630827	SRP473902	SRS19629004	2	H	2021	U	S	U		U	S	U		S		R	S	S		R	R	U	S	S		S		S	S	S		U	S	R	R	R	S
036TB020034	SRX22630924	SRP473902	SRS19629004	2	H	2021	S	S	S		U	S	S		S		U	S	U		R	R	S	S	S		S		S	S	S		R	R	R	R	R	S
036TB020035	SRX22630925	SRP473902	SRS19629004	2	H	2021	S	S	S		U	S	U		U		U	S	U		R	R	S	S	S		S		S	S	U		U	S	R	R	U	S
036TB020036	SRX22630926	SRP473902	SRS19629004	2	H	2021	S	S	S		U	S	S		S		R	R	R		R	R	S	S	S		S		S	S	S		U	R	R	R	R	R
036TB020037	SRX22630927	SRP473902	SRS19629004	2	H	2021	S		S		U		S		S		R		S		R		S		R		U		R		S		U		R		R
036TB020038	SRX22630929	SRP473902	SRS19629004	2	H	2021	S	S	S		U	S	S		S		R	S	S		R	R	S	S	S		S		S	S	S		U	S	R	S	R	R
036TB020039	SRX22630930	SRP473902	SRS19629004	2	H	2021	S	S	S		U	S	S		S		R	R	R		R	R	S	S	S		S		S	S	S		U	R	R	R	R	R
036TB020041	SRX22630931	SRP473902	SRS19629004	2	H	2021	S		S		U		S		S		U		R		R		S		S		S		S		S		R		R		R
036TB020042	SRX22630932	SRP473902	SRS19629004	2	H		S	S	S		U	S	S		S		R	S	S		R	R	S	S	S		S		S	S	S		R	R	R	R	R	R
036TB020043	SRX22630933	SRP473902	SRS19629004	2	H		S	S	S		U	S	S		S		R	R	U		R	R	S	S	S		S		S	S	S		U	S	R	S	R	R
036TB020044	SRX22630934	SRP473902	SRS19629004	2	H	2021	U	S	S		U	S	S		S		R	S	S		R	R	U	S	S		S		S	S	S		R	R	R	R	R	R
036TB020046	SRX22630935	SRP473902	SRS19629004	2	H	2021	S	S	S		U	S	S		S		R	R	U		R	R	S	S	S		S		S	S	S		U	S	R	R	R	R
036TB020047	SRX22630936	SRP473902	SRS19629004	2	H		S	S	S		U	S	S		S		R	S	U		R	R	S	R	R		S		R	R	S		R	R	R	R	R	R
036TB020048	SRX22630937	SRP473902	SRS19629004	2	H		U	S	S		U	S	S		S		R	R	S		R	R	U	S	S		S		S	S	S		R	R	R	R	R	R
036TB020050	SRX22630938	SRP473902	SRS19629004	2	H		U	S	S		U	S	S		S		R	R	S		R	R	U	S	S		S		S	S	S		R	R	R	R	R	R
036TB020051	SRX22630940	SRP473902	SRS19629004	4	H	2021	U	S	U		U	S	U		S		U	S	U		R	R	U	S	S		S		S	R	S		S	S	R	R	U	S
036TB020054	SRX22630941	SRP473902	SRS19629004	2	H	2021	S	S	S		U	S	S		S		U	R	U		R	R	S	S	S		U		S	R	S		R	R	R	R	R	R
036TB020055	SRX22630942	SRP473902	SRS19629004	1	H		U	S	U		U	S	U		U		U	S	R		R	R	U	S	U		U		U	S	U		U	S	R	R	U	S
036TB020060	SRX22630943	SRP473902	SRS19629004	2	H	2022	S	S	S		U	S	S		S		R	S	U		R	R	S	S	S		S		S	S	S		U	S	R	S	R	S
036TB020061	SRX22630944	SRP473902	SRS19629004	2	H		U	S	S		U	S	U		U		U	S	S		R	R	U	S	S		U		S	S	U		U	R	U	R	S	R
036TB020062	SRX22630945	SRP473902	SRS19629004	2	H		U	S	S		U	S	U		U		U	S	S		R	R	U	S	S		S		S	S	U		S	S	R	R	R	S
036TB020066	SRX22630946	SRP473902	SRS19629004	2	H		S	S	S		U	S	S		S		R	R	U		R	R	S	S	S		S		S	S	S		R	R	R	R	R	R
32TB0130001	SRX22630947	SRP473902	SRS19629004	4	S	2020	S	S	U		U	S	U		S		U	S	S		S	S	S	S	S		S		S	S	S		S	S	S	S	S	S
32TB0130003	SRX22630948	SRP473902	SRS19629004	2	S	2020	S	S	S		U	S	S		S		R	S	R		R	R	S	S	S		S		S	S	S		R	R	R	R	R	R
32TB0130007	SRX22630949	SRP473902	SRS19629004	2	S	2020	S	S	U		U	S	U		S		R	R	S		R	R	S	S	S		S		S	S	S		U	S	R	S	R	R
32TB0130029	SRX22630951	SRP473902	SRS19629004	2	S	2020	S	S	U		U	S	U		U		R	S	U		R	R	S	S	S		S		S	S	U		R	R	R	R	R	R
32TB0130030	SRX22630952	SRP473902	SRS19629004	2	S	2020	S	S	S		U	S	U		U		R	S	U		R	R	S	S	S		S		S	S	U		R	R	R	R	R	R
32TB0130033	SRX22630953	SRP473902	SRS19629004	2	S	2020	U	S	S		U	S	S		S		R	S	R		R	R	U	S	R		S		R	R	S		R	R	R	S	R	R
32TB0130049	SRX22630954	SRP473902	SRS19629004	2	S	2020	S	S	S		S	S	S		S		S	S	S		R	R	S	S	S		S		S	S	S		S		R	R	S	R
32TB0130052	SRX22630955	SRP473902	SRS19629004	2	S	2020	S	S	S		U	S	S		S		R	S	R		R	R	S	S	S		S		S	S	S		R	R	R	R	R	R
32TB0130062	SRX22630988	SRP473902	SRS19629004	2	S		S		S		U		U		U		R		U		R		S		S		S		S		U		R		R		R
32TB0130064	SRX22630989	SRP473902	SRS19629004	2	S	2020	S	S	U		U	S	U		S		R	R	R		R	R	S	S	S		S		S	S	S		R	R	R	R	R	R
32TB0130067	SRX22630990	SRP473902	SRS19629004	2	S	2020	U	S	S		U	S	U		U		R	R	U		R	R	U	S	S		S		S	S	U		R	R	R	R	R	R
32TB0130078	SRX22630991	SRP473902	SRS19629004	2	S	2020	S	S	S		U	S	S		S		U	S	S		U	S	S	S	S		S		S	S	S		U		R	R	U	S
32TB0130085	SRX22630992	SRP473902	SRS19629004	2	S	2020	S	S	S		U	S	S		S		R	S	U		R	R	S	S	S		S		S	S	S		U	S	R	R	R	R
32TB0130086	SRX22630763	SRP473902	SRS19629004	2	S	2020	S	S	U		U	S	U		S		U	S	U		R	R	S	S	U		S		U	S	S		U	S	R	R	R	R
32TB0130091	SRX22630828	SRP473902	SRS19629004	2	S	2020	S	S	S		U	S	S		S		U	S	S		U	S	S	S	S		S		S	S	S		U	S	R	R	U	S
32TB0130101	SRX22630829	SRP473902	SRS19629004	2	S	2020	S	S	S		U	S	U		U		U	S	S		R	R	S	S	S		S		S	S	U		U		R	R	R	R
32TB0130105	SRX22630830	SRP473902	SRS19629004	2	S	2020	S		S		U		S		S		U		S		U		S		S		S		S		S		U		R		U
32TB0130106	SRX22630831	SRP473902	SRS19629004	4	S	2020	S		S		U		S		S		U		S		S		S		S		S		S		S		S		S		S
32TB0130123	SRX22630832	SRP473902	SRS19629004	2	S	2020	S	S	S		U	S	S		S		R	R	S		R	R	S	S	U		S		U	S	S		R	R	R	R	R	R
32TB0130172	SRX22630833	SRP473902	SRS19629004	1	S	2020	S	S	U		U	S	U		S		U	S	S		R	R	S	S	U		U		U	S	S		S	S	U	S	U	S
32TB0130173	SRX22630834	SRP473902	SRS19629004	2	S	2020	U		S		U		S		S		U		S		R		U		R		S		R		S		R		R		R
32TB0130179	SRX22630835	SRP473902	SRS19629004	2	S	2020	S	S	S		U	S	S		S		R	R	R		R	R	S	S	U		S		U	S	S		R	R	R	R	R	R
32TB0130203	SRX22630836	SRP473902	SRS19629004	2	S	2020	R		S		R		U		U		R		S		R		R		S		S		S		U		R		R		R
32TB0130206	SRX22630838	SRP473902	SRS19629004	2	S	2020	U	S	S		U	S	S		S		R	R	R		R	R	R	R	S		S		S	S	S		U	S	R	R	R	R
32TB0130236	SRX22630839	SRP473902	SRS19629004	2	S	2020	S		S		S		S		S		U		R		R		S		U		S		U		S		U		U		R
32TB0130253	SRX22630840	SRP473902	SRS19629004	2	S	2020	S		S		U		S		S		U		S		R		S		S		S		S		S		U		R		R
32TB0130292	SRX22630841	SRP473902	SRS19629004	4	S	2020	S		S		U		S		U		R		S		R		S		U		S		U		U		R		R		R
32TB0130307	SRX22630842	SRP473902	SRS19629004	2	S	2020	U	S	S		U	S	S		S		R	R	S		R	R	U	S	S		S		S	S	S		R	R	R	R	R	R
32TB0130326	SRX22630843	SRP473902	SRS19629004	2	S	2020	S		S		S		S		S		U		S		R		S		S		S		S		S		R		R		R
32TB0130327	SRX22630844	SRP473902	SRS19629004	2	S	2020	S	S	U		S	S	U		S		U	S	U		R	R	S	S	S		S		S	S	S		U	S	R	R	R	R
32TB0130359	SRX22630845	SRP473902	SRS19629004	2	S	2020	U	S	S		U	S	S		S		R	R	S		R	R	U	S	S		S		S	S	S		R	R	R	R	R	R
32TB0130391	SRX22630846	SRP473902	SRS19629004	2	S	2020	U		U		U		U		S		R		S		R		U		S		S		S		S		R		R		R
32TB0130421	SRX22630847	SRP473902	SRS19629004	2	S	2020	S		U		U		U		S		R		R		R		S		R		S		R		S		R		R		R
32TB0130465	SRX22630849	SRP473902	SRS19629004	2	S	2020	S		S		U		S		S		R		S		R		S		S		S		S		S		U		R		R
32TB0130516	SRX22630850	SRP473902	SRS19629004	2	S	2020	S	S	S		U	S	S		S		U	S	S		R	R	S	S	S		S		S	S	S		R	R	R	S	R	R
32TB0130525	SRX22630851	SRP473902	SRS19629004	2	S	2020	U	S	S		U	S	S		S		U	S	S		R	R	U	S	U		S		U	S	S		U	S	R	R	R	R
32TB0130535	SRX22630852	SRP473902	SRS19629004	2	S	2020	S		S		U		S		S		U		S		R		S		S		S		S		S		R		R		R
32TB0130541	SRX22630853	SRP473902	SRS19629004	2	S	2020	U	S	S		U	S	S		S		R	R	S		R	R	U	S	S		S		S	S	S		R	R	R	R	R	R
32TB0130542	SRX22630854	SRP473902	SRS19629004	2	S	2020	S	S	S		U	S	S		S		U	S	S		U	S	S	S	S		S		S	S	S		U	S	R	R	U	S
32TB0130545	SRX22630855	SRP473902	SRS19629004	2	S	2020	U		U		U		U		S		R		U		R		U		R		S		R		S		U		R		R
32TB0130549	SRX22630856	SRP473902	SRS19629004	2	S	2020	U		S		U		S		S		U		R		R		U		S		S		S		S		U		R		R
32TB0130550	SRX22630857	SRP473902	SRS19629004	4	S	2020	S	S	S		U	S	S		S		R	R	R		R	R	S	S	S		S		S	S	S		U	S	R	R	S	S
32TB0130588	SRX22630858	SRP473902	SRS19629004	2	S	2020	U	S	S		U	S	S		S		R	R	S		R	R	U	S	S		S		S	S	S		R	R	R	S	R	R
32TB0130601	SRX22630764	SRP473902	SRS19629004	2	S	2020	S	S	S		U	S	S		S		R	R	S		R	R	S	S	S		S		S	S	S		U	S	R	R	U	S
32TB0130608	SRX22630765	SRP473902	SRS19629004	2	S	2020	S	S	S		U	S	S		S		R	R	U		R	R	S	S	R		S		R	R	S		U	S	R	R	R	R
32TB0130609	SRX22630766	SRP473902	SRS19629004	2	S	2020	S	S	U		U	S	U		S		R	R	R		R	R	S	S	S		S		S	S	S		U	S	R	R	R	R
32TB0130610	SRX22630767	SRP473902	SRS19629004	2	S	2020	S	S	S		U	S	U		U		R	S	S		R	R	S	S	S		S		S	S	U		U	S	R	R	R	R
32TB0130701	SRX22630768	SRP473902	SRS19629004	2	S	2020	U	S	S		U	S	S		S		R	R	S		R	R	U	S	U		S		U	S	S		R	R	R	R	R	R
32TB0130716	SRX22630769	SRP473902	SRS19629004	2	S	2020	S		S		U		U		U		R		U		R		S		S		S		S		U		U		R		R
32TB0130730	SRX22630770	SRP473902	SRS19629004	2	S	2020	S		U		U		U		U		U		S		U		S		S		S		S		U		U		R		R
32TB0130740	SRX22630771	SRP473902	SRS19629004	2	S	2020	S		S		U		U		U		U		S		R		S		S		S		S		U		S		R		R
32TB0130768	SRX22630772	SRP473902	SRS19629004	2	S	2020	S	S	S		U	S	U		U		R	R	S		R	R	S	S	S		S		S	S	U		U	S	R	R	R	R
32TB0130776	SRX22630773	SRP473902	SRS19629004	2	S	2020	U	S	S		U	S	S		S		R	R	S		R	R	U	S	S		S		S	S	S		R	R	R	R	R	R
32TB0130824	SRX22630775	SRP473902	SRS19629004	2	S	2020	S		U		U		U		S		U		U		R		S		S		S		S		S		U		R		R
32TB0130832	SRX22630776	SRP473902	SRS19629004	2	S	2020	S		U		U		U		S		R		R		R		S		R		S		R		S		R		R		R
32TB0130849	SRX22630777	SRP473902	SRS19629004	2	S	2020	S	S	S		U	S	U		U		R	S	U		R	R	S	S	S		S		S	S	U		U		R	S	R	R
32TB0130874	SRX22630778	SRP473902	SRS19629004	1	S	2020	S	S	U		U	S	U		U		U	S	R		R	R	S	S	U		U		U	S	U		U	S	R	S	U	S
32TB0130883	SRX22630779	SRP473902	SRS19629004	2	S	2020	U	S	S		U	S	S		S		R	S	S		R	R	U	S	S		S		S	S	S		R		R	S	R	R
32TB0130897	SRX22630780	SRP473902	SRS19629004	2	S	2020	S		S		U		S		R		R		R		R		S		R		U		R		U		R		R		R
32TB0130903	SRX22630781	SRP473902	SRS19629004	1	S	2020	S		U		U		U		S		U		S		S		S		U		U		U		S		S		U		U
32TB0130909	SRX22630782	SRP473902	SRS19629004	2	S	2020	S	S	S		U	S	U		U		U	S	S		S	S	S	S	S		S		S	S	U		S	S	R	S	R	R
32TB0130929	SRX22630783	SRP473902	SRS19629004	2	S	2020	S		S		U		S		S		U		U		R		S		S		S		S		S		R		R		R
32TB0130953	SRX22630784	SRP473902	SRS19629004	2	S	2020	S	S	S		U	S	S		S		U	S	U		R	R	S	S	S		S		S	S	S		R	R	R	R	R	R
32TB0130966	SRX22630786	SRP473902	SRS19629004	2	S	2020	S	S	S		U	S	S		S		U	S	S		U	S	S	S	S		S		S	S	S		U	S	R	R	R	S
32TB0130998	SRX22630787	SRP473902	SRS19629004	2	S	2020	U	S	S		U	S	S		S		U	S	S		R	R	U	S	U		U		U	S	S		R	R	R	S	R	R
32TB0131010	SRX22630788	SRP473902	SRS19629004	4	S	2020	S	S	S		U	S	U		U		U	S	R		R	R	S	S	U		S		U	R	U		S		R	S	R	R
32TB0131055	SRX22630789	SRP473902	SRS19629004	2	S	2020	S		S		U		S		S		R		S		R		S		S		S		S		S		R		R		R
32TB0131114	SRX22630790	SRP473902	SRS19629004	2	S	2020	U	S	S		U	S	S		S		U	S	S		U	S	U	S	S		S		S	S	S		U	S	R	R	U	S
32TB0131116	SRX22630791	SRP473902	SRS19629004	2	S	2020	S		S		U		U		U		R		U		R		S		S		S		S		U		U		R		R
32TB0131120	SRX22630792	SRP473902	SRS19629004	2	S	2020	S		S		U		S		S		R		S		R		S		S		S		S		S		R		R		R
32TB0131132	SRX22630793	SRP473902	SRS19629004	2	S	2020	U		S		U		S		S		U		S		R		U		S		S		S		S		R		R		R
32TB0131144	SRX22630794	SRP473902	SRS19629004	1	S	2020	S	S	S		U	S	S		S		R	R	U		R	R	S	S	U		U		U	S	S		U	S	R	R	R	R
32TB0131156	SRX22630795	SRP473902	SRS19629004	2	S	2020	S		S		U		S		S		U		S		R		S		R		S		R		S		R		R		R
32TB0131166	SRX22630893	SRP473902	SRS19629004	4	S	2020	S	S	S		U	S	S		S		U	S	R		R	R	S	S	S		S		S	S	S		S		R	R	U	R
32TB0131222	SRX22630894	SRP473902	SRS19629004	2	S	2021	S	S	S		U	S	U		U		R	R	U		R	R	S	S	S		S		S	S	U		R	R	R	R	R	R
32TB0131223	SRX22630895	SRP473902	SRS19629004	2	S	2021	S	S	S		U	S	S		S		U	S	R		R	R	S	S	S		S		S	S	S		U	S	R	R	R	R
32TB0131229	SRX22630896	SRP473902	SRS19629004	2	S	2021	S		U		U		U		S		R		R		R		S		S		S		S		S		R		R		R
32TB0131266	SRX22630897	SRP473902	SRS19629004	2	S	2021	U	S	S		U	S	U		U		U	S	S		R	R	U	S	S		S		S	S	U		U	S	R	R	U	S
32TB0131272	SRX22630898	SRP473902	SRS19629004	2	S	2021	S	S	S		U	S	S		S		R	R	S		R	R	S	S	U		S		U	S	S		R	R	R	R	R	R
32TB0131288	SRX22630899	SRP473902	SRS19629004	2	S	2021	S		S		U		U		U		R		U		R		S		R		S		R		U		U		R		R
32TB0131324	SRX22630900	SRP473902	SRS19629004	2	S	2021	S		S		U		S		S		R		S		R		S		S		S		S		S		R		R		R
32TB0131444	SRX22630901	SRP473902	SRS19629004	2	S	2021	S		S		U		S		S		U		S		R		S		S		S		S		S		R		R		R
32TB0131463	SRX22630902	SRP473902	SRS19629004	2	S	2021	S	S	S		U	S	S		S		R	R	U		R	R	S	S	R		S		R	R	S		U	S	R	R	R	R
32TB0131472	SRX22630904	SRP473902	SRS19629004	2	S	2021	S		S		U		S		S		R		S		R		S		S		S		S		S		R		R		R
32TB0131479	SRX22630905	SRP473902	SRS19629004	2	S	2021	S	S	S		U	S	S		S		R	S	R		R	R	S	S	S		S		S	S	S		U	R	R	R	R	R
32TB0131480	SRX22630906	SRP473902	SRS19629004	2	S	2021	S	S	S		U	S	U		U		R	R	S		R	R	S	S	S		S		S	S	U		U		R	R	R	R
32TB0131588	SRX22630907	SRP473902	SRS19629004	2	S	2021	S	S	S		U	S	U		U		R	R	U		R	R	S	S	S		S		S	S	U		R	R	R	R	R	R
32TB0131609	SRX22630908	SRP473902	SRS19629004	2	S	2021	S	S	S		S	S	S		S		R	R	R		R	R	S	S	S		S		S	S	S		U	R	R	R	R	R
32TB0131639	SRX22630909	SRP473902	SRS19629004	4	S	2021	S		S		U		S		S		R		S		R		S		U		S		U		S		R		R		U
32TB0131678	SRX22630910	SRP473902	SRS19629004	4	S	2021	S	S	S		U	S	S		S		U	S	S		R	R	S	S	U		U		U	S	S		S	S	R	R	R	R
32TB0131696	SRX22630911	SRP473902	SRS19629004	2	S	2021	S		S		U		U		U		U		U		R		S		S		S		S		U		U		R		R
32TB0131722	SRX22630912	SRP473902	SRS19629004	2	S	2021	S		S		U		S		S		R		S		R		S		S		S		S		S		R		R		R
32TB0131804	SRX22630913	SRP473902	SRS19629004	2	S	2021	U	S	S		U	S	S		S		R	S	S		R	R	U	S	S		S		S	S	S		R	R	R	R	R	R
32TB0131828	SRX22630915	SRP473902	SRS19629004	2	S	2021	U		S		U		S		S		R		S		R		U		S		S		S		S		R		R		R
32TB0131842	SRX22630916	SRP473902	SRS19629004	2	S	2021	S		S		U		S		S		U		S		R		S		S		S		S		S		U		R		R
32TB0131964	SRX22630917	SRP473902	SRS19629004	2	S	2021	S		S		U		S		S		U		S		R		S		S		S		S		S		R		R		R
32TB0132029	SRX22630918	SRP473902	SRS19629004	2	S	2021	S		S		U		S		S		R		S		R		S		S		S		S		S		U		R		R
32TB0132075	SRX22630919	SRP473902	SRS19629004	2	S	2021	S	S	S		U	S	S		S		R	S	U		R	R	S	S	R		S		R	R	S		R	R	R	R	R	R
32TB0132085	SRX22630920	SRP473902	SRS19629004	2	S	2021	R		S		R		S		S		R		U		R		R		R		S		R		S		U		R		R
32TB0132269	SRX22630921	SRP473902	SRS19629004	2	S	2021	S	S	U		U	S	U		S		R	R	S		R	R	S	S	R		S		R	R	S		U	S	R	R	R	R
32TB0132299	SRX22630922	SRP473902	SRS19629004	2	S	2021	U		S		U		S		S		R		S		R		U		S		S		S		S		R		R		R
32TB0132407	SRX22630923	SRP473902	SRS19629004	4	S	2021	S	S	S		S	S	S		S		S	S	S		S	R	S	S	S		S		S	S	S		S		S	S	S	R
32TB0132428	SRX22630956	SRP473902	SRS19629004	1	S	2021	S		U		U		U		S		U		S		S		S		U		U		U		S		S		U		U
32TB0132437	SRX22630958	SRP473902	SRS19629004	2	S	2021	U	S	S		U	S	S		S		R	R	U		R	R	R	S	S		S		S	S	S		U		R	R	R	R
32TB0132447	SRX22630959	SRP473902	SRS19629004	2	S	2021	S		S		U		U		U		R		U		R		S		S		S		S		U		R		R		R
32TB0132456	SRX22630960	SRP473902	SRS19629004	2	S	2021	S		S		U		S		S		R		S		R		S		S		S		S		S		R		R		R
32TB0132488	SRX22630961	SRP473902	SRS19629004	2	S	2021	S	S	S		S	S	U		U		R	S	U		R	R	S	S	S		S		S	S	U		U	S	R	R	R	R
32TB0132533	SRX22630962	SRP473902	SRS19629004	2	S	2021	S	S	S		U	S	S		S		U	S	S		R	R	S	S	R		S		R	R	S		U	S	R	R	R	R
32TB0132534	SRX22630963	SRP473902	SRS19629004	2	S	2021	U	S	S		U	S	U		U		U	S	U		U	S	U	S	S		S		S	S	U		U	S	R	R	U	S
32TB0132545	SRX22630964	SRP473902	SRS19629004	1	S	2021	S	S	S		U	S	S		S		U	S	S		U	R	S	S	U		U		U	S	S		U	S	R	R	U	R
32TB0132560	SRX22630965	SRP473902	SRS19629004	1	S	2021	S	R	U		U	R	U		U		U	R	S		S	R	S	R	U		U		U	S	U		S		R	R	U	R
32TB0132581	SRX22630966	SRP473902	SRS19629004	1	S	2021	S	S	U		U	S	U		S		U	S	R		R	R	S	S	U		U		U	S	S		R	R	R	R	U	R
32TB0132582	SRX22630967	SRP473902	SRS19629004	2	S	2021	S	R	S		U	R	S		S		R	R	S		R	R	S	R	R		S		R	R	S		R	R	R	R	R	R
32TB0132599	SRX22630970	SRP473902	SRS19629004	2	S	2021	S	S	S		U	S	U		U		U	R	U		R	R	S	S	U		S		U	S	U		R	R	R	R	R	R
32TB0132602	SRX22630971	SRP473902	SRS19629004	2	S	2021	S		S		U		U		U		R		U		R		S		S		S		S		U		R		R		R
32TB0132619	SRX22630972	SRP473902	SRS19629004	2	S	2021	S		S		U		S		S		R		S		R		S		R		S		R		S		R		R		R
32TB0132654	SRX22630973	SRP473902	SRS19629004	1	S	2021	S	S	S		U	S	S		S		U	S	R		R	R	S	S	U		U		U	S	S		U	S	R	R	R	S
32TB0132659	SRX22630974	SRP473902	SRS19629004	2	S	2021	S	S	U		U	S	U		S		R	R	S		R	R	S	S	S		S		S	S	S		U	S	R	R	R	R
32TB0132696	SRX22630975	SRP473902	SRS19629004	2	S	2021	S		S		U		S		S		U		U		R		S		R		S		R		S		U		R		R
32TB0132697	SRX22630976	SRP473902	SRS19629004	4	S	2021	S	S	S		U	S	U		U		U	S	R		R	R	S	S	S		U		S	S	U		S	S	R	R	R	R
32TB0132701	SRX22630977	SRP473902	SRS19629004	2	S	2021	S	S	S		U	S	S		S		U	S	S		R	R	S	S	S		S		S	S	S		R	R	R	S	R	R
32TB0132717	SRX22630978	SRP473902	SRS19629004	2	S	2021	S	S	U		U	S	U		S		R	S	R		R	R	S	S	S		S		S	S	S		R	R	R	R	R	R
32TB0132732	SRX22630979	SRP473902	SRS19629004	2	S	2021	S	S	S		U	S	U		U		U	S	U		R	R	S	S	S		S		S	S	U		R	R	R	R	R	R
32TB0132750	SRX22630981	SRP473902	SRS19629004	2	S	2021	S	S	U		U	S	U		S		R	S	R		R	R	S	S	S		S		S	S	S		U	S	R	R	R	R
32TB0132771	SRX22630982	SRP473902	SRS19629004	2	S	2021	S	S	S		U	S	S		S		U	S	S		R	R	S	S	S		S		S	S	S		U	R	R	R	R	R
32TB0132773	SRX22630983	SRP473902	SRS19629004	2	S	2021	S		S		U		S		S		U		R		R		S		S		S		S		S		U		U		R
32TB0132774	SRX22630984	SRP473902	SRS19629004	2	S	2021	S	S	S		U	S	S		S		R	R	S		R	R	S	S	S		S		S	S	S		R	R	R	R	R	R
32TB0132788	SRX22630985	SRP473902	SRS19629004	2	S	2021	S	S	S		U	S	S		S		U	S	S		R	R	S	S	S		S		S	S	S		U	R	R	R	R	R
32TB0132873	SRX22630986	SRP473902	SRS19629004	2	S	2022	S		S		U		S		S		U		S		R		S		S		S		S		S		R		R		R
32TB0132949	SRX22630987	SRP473902	SRS19629004	2	S	2022	S	S	S		U	S	S		S		R	R	S		R	R	S	S	S		S		S	S	S		R	R	R	R	R	R
32TB0132950	SRX22630860	SRP473902	SRS19629004	2	S	2022	S		S		U		U		U		U		R		R		S		S		S		S		U		U		R		R
32TB0132956	SRX22630861	SRP473902	SRS19629004	2	S	2022	S	S	S		U	S	S		S		R	S	S		R	R	S	S	S		S		S	S	S		U	S	R	R	R	R
32TB0132957	SRX22630862	SRP473902	SRS19629004	2	S	2022	S		S		U		U		U		U		S		U		S		S		S		S		U		U		U		R
32TB0132976	SRX22630864	SRP473902	SRS19629004	1	S	2022	S		U		U		U		S		U		S		S		S		U		U		U		S		S		U		U
32TB0132977	SRX22630865	SRP473902	SRS19629004	2	S	2022	U	S	S		U	S	S		S		U	S	S		U	S	U	S	S		S		S	S	S		U	S	R	R	U	S
32TB0132990	SRX22630866	SRP473902	SRS19629004	1	S	2022	U		U		U		U		S		U		S		R		U		U		U		U		S		U		U		U
32TB0133006	SRX22630867	SRP473902	SRS19629004	2	S	2022	U		S		U		S		S		R		S		R		U		R		S		R		S		R		R		R
32TB0133017	SRX22630868	SRP473902	SRS19629004	2	S	2022	S	S	S		U	S	U		U		U	S	U		R	R	S	S	S		S		S	S	U		R	R	R	R	R	R
32TB0133039	SRX22630869	SRP473902	SRS19629004	2	S	2022	U	S	S		S	S	S		S		R	R	S		R	R	U	S	S		S		S	S	S		R	R	R	R	R	R
32TB0133094	SRX22630870	SRP473902	SRS19629004	4	S	2022	S	S	S		S	S	S		S		S	S	S		S	S	S	S	S		S		S	S	S		S	S	S	R	S	S
32TB0133095	SRX22630871	SRP473902	SRS19629004	4	S	2022	U		S		U		S		S		U		S		R		U		S		S		S		S		R		R		R
32TB0133106	SRX22630872	SRP473902	SRS19629004	2	S	2022	S	S	S		U	S	S		S		R	R	S		R	R	S	S	S		S		S	S	S		R	R	R	R	R	R
32TB0133123	SRX22630873	SRP473902	SRS19629004	2	S	2022	U	S	S		U	S	S		S		R	S	S		R	R	U	S	S		U		S	S	S		R	R	R	R	R	R
32TB0133125	SRX22630875	SRP473902	SRS19629004	2	S	2022	U		S		U		S		S		R		R		R		U		R		S		R		S		U		R		R
32TB0133127	SRX22630876	SRP473902	SRS19629004	2	S	2022	S		S		U		S		S		U		S		R		S		S		S		S		S		R		R		R
32TB0133247	SRX22630877	SRP473902	SRS19629004	2	S	2022	U	S	S		S	S	S		S		R	S	S		R	R	U	S	S		S		S	S	S		R	R	R	R	R	R
